# Supplementary material for: Trends in Conventional Heart Failure Therapy in a Real-World Multinational ATTR-CA Cohort
Source: J Cardiovasc Dev Dis. 2025 Oct 11;12(10):403. doi: 10.3390/jcdd12100403 (PMC12565287; doi:10.3390/jcdd12100403)
Supplement: Supplementary file 1 [file jcdd-12-00403-s001.zip]

Archive with 3 entries (2 files):
- jcdd-3904518-supplementary-proof/
- jcdd-3904518-supplementary-proof/jcdd-3904518-STROBE-checklist-v4-cohort (1).pdf
- jcdd-3904518-supplementary-proof/jcdd-3904518-supplementary-proof.pdf
